# Supplementary material for: Retinal layer segmentation in a cohort of healthy children via optical coherence tomography
Source: PLoS One. 2022 Nov 3;17(11):e0276958. doi: 10.1371/journal.pone.0276958 (PMC9632928; doi:10.1371/journal.pone.0276958)
Supplement: S1 File — (TXT) [file pone.0276958.s001.txt]

Anonymized dataset link: https://doi.org/10.48620/68
